# Supplementary material for: Modified Ant Colony Optimization as a Means for Evaluating the Variants of the City Railway Underground Section
Source: Int J Environ Res Public Health. 2023 Mar 11;20(6):4960. doi: 10.3390/ijerph20064960 (PMC10048943; doi:10.3390/ijerph20064960)
Supplement: Supplementary file 1 [file ijerph-20-04960-s001.zip]

Archive with 1 entries (1 files):
- ijerph-2218801-supplementary.pdf
